# Supplementary material for: Overexpression of YEATS2 Remodels the Extracellular Matrix to Promote Hepatocellular Carcinoma Progression via the PI3K/AKT Pathway
Source: Cancers (Basel). 2023 Mar 20;15(6):1850. doi: 10.3390/cancers15061850 (PMC10046954; doi:10.3390/cancers15061850)
Supplement: Supplementary file 1 [file cancers-15-01850-s001.zip]

Archive with 1 entries (1 files):
- cancers-2298226-supplementary-Figure S1.tif
